# Supplementary material for: Experimental Zika Virus Inoculation in a New World Monkey Model Reproduces Key Features of the Human Infection
Source: Sci Rep. 2017 Dec 7;7:17126. doi: 10.1038/s41598-017-17067-w (PMC5719425; doi:10.1038/s41598-017-17067-w)
Supplement: Supplementary file 2 — Supplementary Table 2 [file 41598_2017_17067_MOESM2_ESM.xlsx]

## Sheet: SuppTable2-ViralLoads
Primate ID	Day of collection post-inoculation (dpi)	Date of collection	Sample type	Extracted volume (µL)	ZIKV qRT-PCR	ZIKV Ct (qRT-PCR)	ZIKV RNA (copies/mL)
1	1	2016-05-25	serum	50	+	36.9	9067.92
2	1	2016-05-25	serum	50*	+	39.75	1254.63
3	1	2016-05-25	serum	50*	+	38.39	3224.19
4	1	2016-05-25	serum	50	+	36.54	11641.6
1	3	2016-05-27	urine	200	-
1	3	2016-05-27	serum	50	+	32.41
1	3	2016-05-27	saliva	200	+	34.45	12413
1	3	2016-05-27	feces	100mg	-
2	3	2016-05-27	urine	200	-
2	3	2016-05-27	serum	50	+	33.39	103615
2	3	2016-05-27	saliva	200	-
2	3	2016-05-27	feces	100mg	-
3	3	2016-05-27	urine	200	-
3	3	2016-05-27	serum	50	+	32.39	207407
3	3	2016-05-27	saliva	200	-
3	3	2016-05-27	feces	100mg	-
4	3	2016-05-27	urine	200	-
4	3	2016-05-27	serum	50	+	32.44	200333
4	3	2016-05-27	saliva	200	+	40.14	239.282
4	3	2016-05-27	feces	100mg	-
1	5	2016-05-29	urine	200	-
1	5	2016-05-29	feces	100mg	-
2	5	2016-05-29	urine	200	-
2	5	2016-05-29	feces	100mg	-
3	5	2016-05-29	urine	200	-
3	5	2016-05-29	feces	100mg	-
4	5	2016-05-29	urine	200	+	40.5	186.383
4	5	2016-05-29	feces	100mg	-
1	7	2016-05-31	urine	200	+	38.13	965.44
1	7	2016-05-31	serum	50*	-
1	7	2016-05-31	saliva	200	+	29.49	387993
1	7	2016-05-31	feces	100mg	-
2	7	2016-05-31	urine	200	-
2	7	2016-05-31	serum	50	+	38.49	3008.02
2	7	2016-05-31	saliva	200	+	34.27	14064.7
2	7	2016-05-31	feces	100mg	+	41.85	243.441
3	7	2016-05-31	urine	200	-
3	7	2016-05-31	serum	50*	-
3	7	2016-05-31	saliva	200	+	37.14	1919.16
3	7	2016-05-31	feces	100mg	+	38.26	2940.5
4	7	2016-05-31	urine	200	+	31.5	96163.4
4	7	2016-05-31	serum	50*	-
4	7	2016-05-31	saliva	200	+	33.5	23999.9
4	7	2016-05-31	feces	100mg	+	42.31	176.909
1	9	2016-06-02	urine	200	+	40.26	220.162
1	9	2016-06-02	serum	50	-
1	9	2016-06-02	semen swab	400	+	38.08	499.764
1	9	2016-06-02	semen	400	+	36.85	1173.51
1	9	2016-06-02	saliva	200	+	33.49	24167
1	9	2016-06-02	feces	100mg	+	38.73	2122.09
2	9	2016-06-02	urine	200	+	45.11	7.6024
2	9	2016-06-02	serum	50	-
2	9	2016-06-02	semen swab	400	-
2	9	2016-06-02	semen	400	-
2	9	2016-06-02	saliva	200	+	36.98	2144.55
2	9	2016-06-02	feces	100mg	+	39.07	1676.05
3	9	2016-06-02	urine	200	+	43.65	20.9409
3	9	2016-06-02	serum	50	-
3	9	2016-06-02	semen swab	400	+	37.29	864.712
3	9	2016-06-02	semen	400	-
3	9	2016-06-02	saliva	200	+	36.62	2753.21
3	9	2016-06-02	feces	100mg	-
4	9	2016-06-02	urine	200	+	31.97	69398.7
4	9	2016-06-02	serum	50	-
4	9	2016-06-02	semen swab	400	-
4	9	2016-06-02	semen	400	+	38.89	284.86
4	9	2016-06-02	saliva	200	+	32.38	52212.8
4	9	2016-06-02	feces	100mg	+	37.35	5529.63
1	11	2016-06-04	urine	200	+	36.33	3367.02
1	11	2016-06-04	feces	100mg	+	39.9	942.161
2	11	2016-06-04	urine	200	-
2	11	2016-06-04	feces	100mg	+	38.86	1939.02
3	11	2016-06-04	urine	200	-
3	11	2016-06-04	feces	100mg	+	43.15	98.7584
4	11	2016-06-04	urine	200	+	32.73	40953.1
4	11	2016-06-04	feces	100mg	+	39.79	1016.9
1	13	2016-06-06	urine	200	+	36.17	3762.44
1	13	2016-06-06	feces	100mg	-
2	13	2016-06-06	urine	200	+	42.87	35.9822
2	13	2016-06-06	feces	100mg	+	39.25	1479.23
3	13	2016-06-06	urine	200	+	42.92	34.755
3	13	2016-06-06	feces	100mg	-
4	13	2016-06-06	urine	200	+	32.94	35399.2
4	13	2016-06-06	feces	100mg	-
1	14	2016-06-07	semen swab	400	-
1	14	2016-06-07	semen	400	-
1	14	2016-06-07	saliva	200	+	39.62	343.272
2	14	2016-06-07	semen swab	400	-
2	14	2016-06-07	semen	400	-
2	14	2016-06-07	saliva	200	-
3	14	2016-06-07	semen swab	400	-
3	14	2016-06-07	semen	400	-
3	14	2016-06-07	saliva	200	-
4	14	2016-06-07	semen swab	400	+	36.6	1395.85
4	14	2016-06-07	semen	400	+	34.83	4767.78
4	14	2016-06-07	saliva	200	+	35.11	7851.53
2	28	2016-06-21	tissue - testicle	50mg	-
2	28	2016-06-21	tissue - spinal cord	50mg	-
2	28	2016-06-21	tissue - salivary gland	50mg	-
2	28	2016-06-21	tissue - prostate	50mg	-
2	28	2016-06-21	tissue - midbrain	50mg	-
2	28	2016-06-21	tissue - lymph node	50mg	+	34.88	36841.4
2	28	2016-06-21	tissue - lung	50mg	-
2	28	2016-06-21	tissue - liver	50mg	-
2	28	2016-06-21	tissue - L ventricle	50mg	-
2	28	2016-06-21	tissue - kidney	50mg	-
2	28	2016-06-21	tissue - eye	50mg	-
2	28	2016-06-21	serum	50	-
2	28	2016-06-21	semen swab	400	-
2	28	2016-06-21	semen	400	-
3	28	2016-06-21	tissue - testicle	50mg	-
3	28	2016-06-21	tissue - spinal cord	50mg	-
3	28	2016-06-21	tissue - salivary gland	50mg	-
3	28	2016-06-21	tissue - prostate	50mg	-
3	28	2016-06-21	tissue - midbrain	50mg	-
3	28	2016-06-21	tissue - lymph node	50mg	-
3	28	2016-06-21	tissue - lung	50mg	-
3	28	2016-06-21	tissue - liver	50mg	-
3	28	2016-06-21	tissue - L ventricle	50mg	-
3	28	2016-06-21	tissue - kidney	50mg	-
3	28	2016-06-21	tissue - eye	50mg	-
3	28	2016-06-21	serum	50	-
3	28	2016-06-21	semen swab	400	-
3	28	2016-06-21	semen	400	-
1	42	2016-07-05	serum	50	-
1	42	2016-07-05	semen swab	400	-
1	42	2016-07-05	semen	400	-
4	42	2016-07-05	serum	50	-
4	42	2016-07-05	semen swab	400	-
4	42	2016-07-05	semen	400	-
1	70	2016-08-01	urine	200	-
1	70	2016-08-01	serum	50	-
1	70	2016-08-01	semen	400	-
4	70	2016-08-01	urine	200	-
4	70	2016-08-01	serum	50	-
4	70	2016-08-01	semen swab	400	-
1	77	2016-08-09	saliva	200	-
4	77	2016-08-09	saliva	200	-
4-rechallenge	1	2017-01-11	serum	50	-
4-rechallenge	3	2017-01-13	serum	50	-
4-rechallenge	7	2017-01-17	serum	50	-
4-rechallenge	9	2017-01-19	serum	50	-
4-rechallenge	28	2017-02-07	serum	50	-
4-rechallenge	56	2017-03-07	serum	50	-
4-rechallenge	3	2017-01-13	urine	200	-
4-rechallenge	6	2017-01-16	urine	200	-
4-rechallenge	7	2017-01-17	urine	200	-
4-rechallenge	9	2017-01-19	urine	200	-
4-rechallenge	10	2017-01-20	urine	200	-
4-rechallenge	13	2017-01-23	urine	200	-
4-rechallenge	28	2017-02-07	urine	200	-
4-rechallenge	56	2017-03-07	urine	200	-
4-rechallenge	3	2017-01-13	saliva	200	-
4-rechallenge	6	2017-01-16	saliva	200	-
4-rechallenge	7	2017-01-17	saliva	200	-
4-rechallenge	9	2017-01-19	saliva	200	-
4-rechallenge	14	2017-01-24	saliva	200	-
4-rechallenge	28	2017-02-07	saliva	200	-
4-rechallenge	56	2017-03-07	saliva	200	-
4-rechallenge	3	2017-01-13	semen swab	400	-
4-rechallenge	7	2017-01-17	semen swab	400	-
4-rechallenge	9	2017-01-19	semen swab	400	-
4-rechallenge	14	2017-01-24	semen swab	400	-
4-rechallenge	28	2017-02-07	semen swab	400	-
4-rechallenge	56	2017-03-07	semen swab	400	-
4-rechallenge	3	2017-01-13	semen	400	-
4-rechallenge	7	2017-01-17	semen	400	-
4-rechallenge	9	2017-01-19	semen	400	-
4-rechallenge	14	2017-01-24	semen	400	-
4-rechallenge	28	2017-02-07	semen	400	-
4-rechallenge	56	2017-03-07	semen	400	-
4-rechallenge	56	2017-03-07	tissue lung	50mg	-
4-rechallenge	56	2017-03-07	tissue heart	50mg	-
4-rechallenge	56	2017-03-07	tissue kidney	50mg	-
4-rechallenge	56	2017-03-07	tissue liver	50mg	-
4-rechallenge	56	2017-03-07	tissue midbrain	50mg	-
4-rechallenge	56	2017-03-07	tissue testicle	50mg	-
4-rechallenge	56	2017-03-07	tissue prostate	50mg	-
4-rechallenge	56	2017-03-07	tissue salivary gland	50mg	-
4-rechallenge	56	2017-03-07	tissue lymph node	50mg	-
4-rechallenge	56	2017-03-07	tissue spinal cord	50mg	-
4-rechallenge	56	2017-03-07	tissue eye (front)	50mg	-
4-rechallenge	56	2017-03-07	tissue eye (back)	50mg	-
*4-rechallenge; ZIKV rechallenge for one male marmoset
Supplementary Table 2. Detection of ZIKV and RNA load quantification in longitudinally collected body fluids and necropsy tissues.
