# Supplementary material for: Experimental Zika Virus Inoculation in a New World Monkey Model Reproduces Key Features of the Human Infection
Source: Sci Rep. 2017 Dec 7;7:17126. doi: 10.1038/s41598-017-17067-w (PMC5719425; doi:10.1038/s41598-017-17067-w)
Supplement: Supplementary file 3 — Supplementary Table 3 [file 41598_2017_17067_MOESM3_ESM.xlsx]

## Sheet: SuppTable3-cytokines
	MIP-1a (afx-NHP)	IL-22 (Bio-Rad)	IL-4 (afx-NHP)	IL-1Ra (R&D)	GRO-a (Milli-Hu)	IFN-a (MBT-mst)	IFN-g (MBT)	IL-12p70 (afx-NHP)	RANTES (Bio-Rad)	IL-1b (Bio-Rad)	MIP-1b (afx-NHP)	TNF-a-Mst (UCT-ELISA)	MCP-1 (Bio-Rad)	MIG (afx-NHP)	IL-10 (Bio-Rad)	IL-15 (afx-NHP)	IL-18 (afx-NHP)	MIF (afx-NHP)	sICAM-1 (afx-NHP)	sCD40L (afx-NHP)	IL-8 (MBT)	VEGF-A (afx-NHP)
Marmoset - dayay Post-Inoculation	pg/mL	pg/mL	pg/mL	pg/mL	pg/mL	pg/mL	pg/mL	pg/mL	pg/mL	pg/mL	pg/mL	pg/mL	pg/mL	pg/mL	pg/mL	pg/mL	pg/mL	pg/mL	pg/mL	pg/mL	pg/mL	pg/mL
1 - day 0 (pre)	<0.56	<0.87	<2.55	1.18	<0.54	<0.35	131.43	<0.08	9.08	0.03	12.99	<0.78	<1.91	<0.08	<0.02	<0.09	<0.06	133.11	220.39	<13.71	152.3	<1.27
1 - day 1	<0.56	<0.87	<2.55	0.29	<0.54	<0.35	<0.10	<0.08	9.23	<0.01	2.17	<0.78	<1.91	<0.08	<0.02	<0.09	<0.06	101.82	151.5	<13.71	183	<1.27
1 - day 3	<0.56	<0.87	<2.55	0.79	<0.54	<0.35	2.26	<0.08	10.46	<0.01	3.53	<0.78	<1.91	<0.08	<0.02	<0.09	<0.06	119.31	194.93	<13.71	159.9	<1.27
1 - day 7	<0.56	<0.87	<2.55	1.18	<0.54	<0.35	68.62	<0.08	<0.30	0.04	9.21	<0.78	<1.91	15.19	<0.02	<0.09	<0.06	119.41	239.07	13.71	310.9	<1.27
1 - day 9	<0.56	<0.87	<2.55	0.91	<0.54	<0.35	45.69	<0.08	3.27	<0.01	3.94	<0.78	<1.91	12.12	<0.02	<0.09	<0.06	54.45	218.33	<13.71	60.9	<1.27
1 - day 42	<0.56	<0.87	<2.55	1.05	<0.54	<0.35	4.41	<0.08	8.67	0.01	5.68	<0.78	<1.91	<0.08	<0.02	<0.09	<0.06	62.73	230.73	658.53	513.1	<1.27
1 - day 63	<0.56	<0.87	<2.55	1.81	<0.54	<0.35	<0.10	<0.08	<0.30	0.07	4.14	<0.78	<1.91	<0.08	<0.02	<0.09	<0.06	>712.00	174.97	96.09	ND	<1.27
2 - day 0 (pre)	<0.56	<0.87	<2.55	0.8	<0.54	<0.35	3.13	0.09	<0.30	0.06	2.9	<0.78	<1.91	1.28	<0.02	<0.09	<0.06	111.24	235.94	<13.71	836.5	<1.27
2 - day 1	<0.56	<0.87	<2.55	0.87	<0.54	<0.35	0.8	<0.08	<0.30	<0.01	4.35	<0.78	<1.91	<0.08	<0.02	<0.09	<0.06	126.03	187.9	<13.71	487.2	<1.27
2 - day 3	<0.56	<0.87	<2.55	1.25	<0.54	<0.35	8.27	<0.08	2.46	0.03	5.98	<0.78	<1.91	<0.08	<0.02	<0.09	<0.06	89.61	190.91	100.66	24.3	<1.27
2 - day 7	<0.56	<0.87	<2.55	1.14	<0.54	<0.35	124.57	<0.08	10.83	<0.01	4.55	<0.78	<1.91	27.63	<0.02	<0.09	<0.06	127.3	187.9	<13.71	137.1	<1.27
2 - day 9	<0.56	<0.87	<2.55	1.09	<0.54	<0.35	19.33	<0.08	5.71	0.06	4.76	<0.78	<1.91	16.86	<0.02	<0.09	<0.06	127.73	196.94	87.03	234.1	<1.27
2 - day 28 (necropsy)	<0.56	<0.87	<2.55	0.66	<0.54	<0.35	1.19	<0.08	6.8	<0.01	2.49	<0.78	<1.91	<0.08	<0.02	<0.09	<0.06	97.3	165.12	<13.71	688.3	<1.27
3 - day 0 (pre)	<0.56	<0.87	<2.55	0.82	<0.54	<0.35	0.95	0.09	6.57	0.03	4.35	<0.78	<1.91	1.88	<0.02	<0.09	0.16	530.47	198.96	<13.71	50.6	<1.27
3 - day 1	<0.56	<0.87	<2.55	1.12	<0.54	<0.35	<0.10	<0.08	7.15	0.07	2.9	<0.78	<1.91	<0.08	<0.02	<0.09	<0.06	451.43	167.09	<13.71	246.1	<1.27
3 - day 3	<0.56	<0.87	<2.55	1.63	<0.54	1.3	27.78	<0.08	2.56	<0.01	3.11	<0.78	<1.91	0.33	<0.02	<0.09	<0.06	380.51	167.09	<13.71	85.6	<1.27
3 - day 7	<0.56	2.35	<2.55	1.01	<0.54	<0.35	22.02	0.09	4.5	<0.01	4.14	<0.78	<1.91	8.2	<0.02	0.6	<0.06	181.04	151.5	<13.71	71.4	<1.27
3 - day 9	<0.56	<0.87	<2.55	0.91	<0.54	<0.35	16.9	<0.08	5.71	<0.01	4.55	<0.78	<1.91	32.63	<0.02	<0.09	<0.06	142.65	128.57	<13.71	24.3	<1.27
3 - day 28 (necropsy)	<0.56	4.6	<2.55	0.38	<0.54	<0.35	0.1	<0.08	3.43	<0.01	3.53	<0.78	<1.91	<0.08	<0.02	<0.09	<0.06	100.13	149.57	<13.71	741.9	<1.27
4 - day 0 (pre)	<0.56	<0.87	<2.55	0.47	<0.54	<0.35	<0.10	0.09	<0.30	<0.01	1	<0.78	<1.91	<0.08	<0.02	0.1	0.26	177.18	139.97	<13.71	171.4	<1.27
4 - day 1	<0.56	<0.87	<2.55	1.23	<0.54	<0.35	<0.10	<0.08	4.92	0.06	2.07	<0.78	<1.91	<0.08	<0.02	<0.09	0.26	303.05	190.91	<13.71	270.2	<1.27
4 - day 3	<0.56	<0.87	<2.55	1.76	<0.54	0.46	20	<0.08	<0.30	<0.01	4.14	<0.78	<1.91	<0.08	<0.02	<0.09	0.37	154.09	204.03	<13.71	100.1	<1.27
4 - day 7	<0.56	<0.87	<2.55	1.56	<0.54	<0.35	203.14	<0.08	0.94	0.09	3.42	<0.78	<1.91	9.34	<0.02	<0.09	0.06	177.92	192.91	<13.71	107.4	<1.27
4 - day 9	2.25	<0.87	<2.55	1.54	<0.54	<0.35	42.46	<0.08	3.75	0.04	3.94	<0.78	<1.91	31.63	<0.02	<0.09	0.31	223.02	232.81	<13.71	30.6	<1.27
4 - day 42	<0.56	<0.87	<2.55	1.19	<0.54	<0.35	<0.10	<0.08	10.27	0.03	2.07	<0.78	<1.91	<0.08	<0.02	1.35	0.96	235.92	149.57	<13.71	163.8	<1.27
4 - day 63	<0.56	<0.87	<2.55	0.92	<0.54	<0.35	0.8	<0.08	7.71	0.09	3.94	<0.78	<1.91	<0.08	<0.02	<0.09	<0.06	39.21	138.06	75.91	ND	<1.27
Supplementary Table 3. Serum levels of 22 cytokines from ZIKV-infected monkeys.
