# Supplementary material for: Experimental Zika Virus Inoculation in a New World Monkey Model Reproduces Key Features of the Human Infection
Source: Sci Rep. 2017 Dec 7;7:17126. doi: 10.1038/s41598-017-17067-w (PMC5719425; doi:10.1038/s41598-017-17067-w)
Supplement: Supplementary file 4 — Supplementary Table 4 [file 41598_2017_17067_MOESM4_ESM.xlsx]

## Sheet: SuppTable4-SharedDEGs
Gene ID	Gene name	GO Molecular processes
EPSTI1	Epithelial-stromal interaction protein 1
FOS	Proto-oncogene c-Fos	regulation of transcription from RNA polymerase II promoter(GO:0006357);conditioned taste aversion(GO:0001661);DNA methylation(GO:0006306);transcription from RNA polymerase II promoter(GO:0006366);inflammatory response(GO:0006954);transforming growth factor beta receptor signaling pathway(GO:0007179);nervous system development(GO:0007399);female pregnancy(GO:0007565);aging(GO:0007568);response to…
GBP1	Interferon-induced guanylate-binding protein 1	regulation of calcium-mediated signaling(GO:0050848);negative regulation of T cell receptor signaling pathway(GO:0050860);defense response to virus(GO:0051607);interferon-gamma-mediated signaling pathway(GO:0060333);negative regulation of ERK1 and ERK2 cascade(GO:0070373);negative regulation of substrate adhesion-dependent cell spreading(GO:1900025);negative regulation of interleukin-2 secretion(…
GBP2	Interferon-induced guanylate-binding protein 2	immune response(GO:0006955);interferon-gamma-mediated signaling pathway(GO:0060333);type I interferon signaling pathway(GO:0060337)
HSPA1A	Heat shock 70 kDa protein 1A	telomere maintenance(GO:0000723);DNA repair(GO:0006281);positive regulation of gene expression(GO:0010628);regulation of protein ubiquitination(GO:0031396);negative regulation of protein ubiquitination(GO:0031397);positive regulation of interleukin-8 production(GO:0032757);cellular response to oxidative stress(GO:0034599);cellular response to heat(GO:0034605);protein refolding(GO:0042026);regulat…
IFIT3	Interferon-induced protein with tetratricopeptide repeats 3	negative regulation of cell proliferation(GO:0008285);response to virus(GO:0009615);cellular response to interferon-alpha(GO:0035457);negative regulation of apoptotic process(GO:0043066);defense response to virus(GO:0051607);type I interferon signaling pathway(GO:0060337);immune system process(GO:0002376);innate immune response(GO:0045087)
ISG15	Ubiquitin-like protein ISG15	viral process(GO:0016032);modification-dependent protein catabolic process(GO:0019941);translesion synthesis(GO:0019985);negative regulation of protein ubiquitination(GO:0031397);ISG15-protein conjugation(GO:0032020);negative regulation of type I interferon production(GO:0032480);regulation of interferon-gamma production(GO:0032649);response to type I interferon(GO:0034340);defense response to ba…
MX1	Interferon-induced GTP-binding protein Mx1	apoptotic process(GO:0006915);defense response(GO:0006952);signal transduction(GO:0007165);response to virus(GO:0009615);response to type I interferon(GO:0034340);negative regulation of viral genome replication(GO:0045071);innate immune response(GO:0045087);defense response to virus(GO:0051607);type I interferon signaling pathway(GO:0060337);immune system process(GO:0002376)
MX2	Interferon-induced GTP-binding protein Mx2	defense response(GO:0006952);response to virus(GO:0009615);protein transport(GO:0015031);response to interferon-alpha(GO:0035455);regulation of nucleocytoplasmic transport(GO:0046822);mRNA transport(GO:0051028);defense response to virus(GO:0051607);regulation of cell cycle(GO:0051726);type I interferon signaling pathway(GO:0060337);immune system process(GO:0002376);transport(GO:0006810);innate im…
OAS2	2'-5'-oligoadenylate synthase 2	immune response(GO:0006955);defense response to virus(GO:0051607);nucleobase-containing compound metabolic process(GO:0006139);purine nucleotide biosynthetic process(GO:0006164);RNA catabolic process(GO:0006401);protein glycosylation(GO:0006486);response to virus(GO:0009615);protein myristoylation(GO:0018377);interferon-gamma-mediated signaling pathway(GO:0060333);type I interferon signaling path…
OAS3	2'-5'-oligoadenylate synthase 3	immune response(GO:0006955);defense response to virus(GO:0051607);nucleobase-containing compound metabolic process(GO:0006139);response to virus(GO:0009615);negative regulation of viral genome replication(GO:0045071);interferon-gamma-mediated signaling pathway(GO:0060333);type I interferon signaling pathway(GO:0060337);regulation of ribonuclease activity(GO:0060700);immune system process(GO:00023…
U3	Small nucleolar RNA U3	U3 snoRNA biging (GO:0034511)
Supplementary Table 4. Differentially expressed genes (DEGs) shared across days 3, 7, and 9 post-infection (n=12) in ZIKV-infected marmosets.
